# Supplementary material for: The Performance of a Deep Learning-Based Automatic Measurement Model for Measuring the Cardiothoracic Ratio on Chest Radiographs
Source: Bioengineering (Basel). 2023 Sep 12;10(9):1077. doi: 10.3390/bioengineering10091077 (PMC10525628; doi:10.3390/bioengineering10091077)
Supplement: Supplementary file 1 [file bioengineering-10-01077-s001.zip]

Archive with 1 entries (1 files):
- bioengineering-2513019-supplementary.pdf
